# Supplementary material for: Effects of Atrazine on Chernozem Microbial Communities Evaluated by Traditional Detection and Modern Sequencing Technology
Source: Microorganisms. 2021 Aug 29;9(9):1832. doi: 10.3390/microorganisms9091832 (PMC8464665; doi:10.3390/microorganisms9091832)
Supplement: Supplementary file 1 [file microorganisms-09-01832-s001.zip]

Archive with 1 entries (1 files):
- microorganisms-1336064-supplementary.pdf
